# Supplementary material for: The operational environment and rotational acceleration of asteroid (101955) Bennu from OSIRIS-REx observations
Source: Nat Commun. 2019 Mar 19;10:1291. doi: 10.1038/s41467-019-09213-x (PMC6425024; doi:10.1038/s41467-019-09213-x)
Supplement: Supplementary file 3 — Source Data [file 41467_2019_9213_MOESM3_ESM.xlsx]

## Sheet: Figure 1
No relevant source data contained in Figure 1.

## Sheet: Figure 2
Source data published in Supplementary Table 1.

## Sheet: Figure 3
Year	Month	Day (UTC)	Sun-Bennu range (au)	S/C-Bennu range (au)	Phase Angle (°)	Apparent ECAS v magnitude	ECAS v magnitude reduced to 1 au from OSIRIS-REx and Sun
2018	10	27.4341	1.06012	8.076e-06	35.82	-3.46	21.87
2018	10	28.4341	1.05676	5.087e-06	32.96	-4.57	21.77
2018	10	29.4423	1.05339	2.158e-06	19.5	-6.9	21.32
2018	10	30.4346	1.05007	1.437e-06	6.4	-8.3	20.81
2018	10	31.4346	1.04673	1.396e-06	6.02	-8.37	20.81
2018	11	1.42629	1.04343	1.354e-06	5.57	-8.45	20.8
2018	11	2.4263	1.04011	1.311e-06	5.04	-8.57	20.75
2018	11	3.42629	1.03679	1.267e-06	4.41	-8.66	20.75
2018	11	4.42629	1.0335	1.222e-06	3.67	-8.76	20.73
2018	11	5.42629	1.03021	1.176e-06	2.82	-8.94	20.64
2018	11	6.42597	1.02694	1.14e-06	0.71	-9.12	20.54
2018	11	7.42589	1.02368	1.109e-06	2.07	-9.11	20.62
2018	11	8.42593	1.02043	1.082e-06	5.02	-9.03	20.75
2018	11	9.42593	1.0172	1.058e-06	8.18	-8.9	20.94
2018	11	13.4292	1.00447	9.9e-07	18.62	-8.73	21.29
2018	11	14.4292	1.00134	9.648e-07	16.91	-8.81	21.26
2018	11	15.4292	0.998233	9.374e-07	15.2	-8.97	21.18
2018	11	16.4292	0.99515	9.078e-07	13.49	-9.13	21.1
2018	11	17.4944	0.991894	8.739e-07	11.66	-9.28	21.03
2018	11	18.4944	0.988865	8.399e-07	9.92	-9.43	20.97
2018	11	19.4219	0.986081	8.065e-07	8.3	-9.59	20.91
2018	11	20.4219	0.983106	7.681e-07	6.54	-9.74	20.87
2018	11	21.4219	0.980161	7.274e-07	4.77	-9.98	20.75
2018	11	22.4219	0.977248	6.843e-07	3.07	-10.21	20.66
2018	11	23.4219	0.974366	6.389e-07	1.92	-10.41	20.62
2018	11	24.4219	0.971518	5.909e-07	2.67	-10.57	20.64
2018	11	25.4219	0.968705	5.405e-07	4.7	-10.65	20.76
2018	11	26.4219	0.965927	4.876e-07	7.29	-10.73	20.91
2018	11	27.4219	0.963187	4.325e-07	10.38	-10.93	20.97
2018	11	28.4303	0.960462	3.746e-07	14.23	-11.1	21.12
2018	11	29.4303	0.9578	3.154e-07	19.19	-11.27	21.33
2018	11	30.4298	0.955181	2.556e-07	26.14	-11.54	21.52
2018	12	1.42998	0.952601	2.018e-07	36.26	-11.69	21.89
2018	12	2.43032	0.950065	1.554e-07	52.62	-11.64	22.51
2018	12	3.42981	0.947576	1.266e-07	79.83	-10.63	23.98
2018	12	11.0413	0.930203	1.21e-07	75.67	-11.25	23.49
2018	12	11.1386	0.93	1.212e-07	74.72	-11.29	23.45
2018	12	11.2358	0.929798	1.214e-07	73.8	-11.34	23.4
2018	12	11.333	0.929597	1.217e-07	72.89	-11.36	23.37
2018	12	11.4302	0.929396	1.22e-07	72.02	-11.48	23.24
2018	12	11.7595	0.928719	1.179e-07	68.43	-11.63	23.17
2018	12	11.8429	0.928549	1.093e-07	66.2	-12.03	22.93
2018	12	11.9262	0.928379	1.009e-07	63.61	-12.19	22.95
2018	12	12.0095	0.92821	9.26e-08	60.59	-12.58	22.75
2018	12	12.1484	0.927928	7.949e-08	54.26	-13.11	22.55
2018	12	13.2913	0.925651	8.304e-08	56.24	-12.99	22.58
2018	12	13.3747	0.925488	9.095e-08	59.93	-12.6	22.77
2018	12	13.458	0.925326	9.914e-08	63.05	-12.24	22.94
2018	12	13.7595	0.924741	1.246e-07	70.43	-11.43	23.26
2018	12	13.8429	0.92458	1.241e-07	71.08	-11.58	23.12
2018	12	13.9262	0.924419	1.236e-07	71.74	-11.43	23.28
2018	12	14.0095	0.924259	1.232e-07	72.43	-11.46	23.26
2018	12	14.1525	0.923986	1.226e-07	73.65	-11.41	23.32
2018	12	14.2497	0.9238	1.222e-07	74.5	-11.42	23.32
2018	12	14.3469	0.923616	1.218e-07	75.38	-11.25	23.49
2018	12	14.4441	0.923431	1.215e-07	76.28	-11.28	23.47
2018	12	14.7497	0.922856	1.209e-07	79.25	-11.15	23.61
2018	12	14.8469	0.922674	1.208e-07	80.24	-11.05	23.71
2018	12	14.9441	0.922492	1.207e-07	81.25	-10.9	23.87
2018	12	15.0413	0.922312	1.208e-07	82.27	-11.01	23.76
2018	12	15.1386	0.922131	1.208e-07	83.31	-11.05	23.71
2018	12	15.2358	0.921952	1.21e-07	84.36	-10.93	23.84
2018	12	15.333	0.921772	1.211e-07	85.43	-10.94	23.82
2018	12	15.4302	0.921594	1.214e-07	86.5	-10.75	24

## Sheet: Figure 4
Time (days since 1999 Sep 20.0)	phase, compared to a constant rotation rate of 2011.1460559 deg/day (degrees)	err (degrees)
0	0	3.19
2185.67	4.49	1.6
4830.37	33.29	8
6991.03	75.31	1.75
